# Supplementary material for: A Label-Free Droplet Sorting Platform Integrating Dielectrophoretic Separation for Estimating Bacterial Antimicrobial Resistance
Source: Biosensors (Basel). 2024 Apr 26;14(5):218. doi: 10.3390/bios14050218 (PMC11117925; doi:10.3390/bios14050218)
Supplement: Supplementary file 1 [file biosensors-14-00218-s001.zip]

Archive with 1 entries (1 files):
- biosensors-2945336-supplementary.pdf
